# Supplementary material for: New synonymies and new combinations of Muscidae from China (Diptera, Muscoidea)
Source: Zookeys. 2013 Apr 16;(290):31–8. doi: 10.3897/zookeys.290.4811 (PMC3677293; doi:10.3897/zookeys.290.4811)
Supplement: XML Treatment for Helina sarmentosa [file zookeys.290.4811-treatment1.xml]

<!DOCTYPE tp:taxon-treatment
  PUBLIC "-//TaxonX//DTD Taxonomic Treatment Publishing DTD v0 20100105//EN" "tax-treatment-NSO.dtd">
<tp:taxon-treatment xmlns:tp="http://www.plazi.org/taxpub"><tp:treatment-meta><mixed-citation publication-type="journal"><person-group><name><surname>Wang</surname><given-names>Ming-Fu</given-names></name></person-group><article-title>New synonymies and new combinations of Muscidae from China (Diptera, Muscoidea)</article-title><source>Zookeys</source><day>16</day><month>4</month><year>2013</year><volume>2013</volume><issue>290</issue><fpage>31</fpage><lpage>38</lpage><pub-id pub-id-type="doi">10.3897/zookeys.290.4811</pub-id></mixed-citation></tp:treatment-meta><tp:nomenclature><tp:taxon-name>
                        <tp:taxon-name-part taxon-name-part-type="genus">Helina</tp:taxon-name-part>
                        <tp:taxon-name-part taxon-name-part-type="species">sarmentosa</tp:taxon-name-part>
                    <object-id xmlns:xlink="http://www.w3.org/1999/xlink" xlink:type="simple">http://species-id.net/wiki/Helina_sarmentosa</object-id>
								</tp:taxon-name><tp:taxon-authority>Fang &amp; Fan, 1993</tp:taxon-authority><tp:nomenclature-citation-list><tp:nomenclature-citation><tp:taxon-name>Helina sarmentosa</tp:taxon-name><comment> Fang &amp; Fan, 1993: 1239; <xref ref-type="bibr" rid="B28">Xue and Chao 1998</xref>: 2283; <xref ref-type="bibr" rid="B25">Wang et al. 2004</xref>: 297; <xref ref-type="bibr" rid="B29">Xue et al. 2005</xref>: 40; <xref ref-type="bibr" rid="B32">Xue and Wang 2006</xref>: 178.</comment></tp:nomenclature-citation><tp:nomenclature-citation><tp:taxon-name>Helina dianica</tp:taxon-name><comment> Qian &amp; Feng, 2005: 260. <bold>Syn. n.</bold></comment></tp:nomenclature-citation></tp:nomenclature-citation-list></tp:nomenclature><tp:treatment-sec sec-type="Redescription"><title>Redescription.</title><p>MALE. Body length 8.5–9.5mm. Eye with dense and long hairs; frons about 1.3–2.0 times as wide as the width of anterior ocellus; frontal setae reaching ocellar triangle; fronto-orbital plate and parafacial with silveryish-grey pollinosity; parafacial bare, about 1.5–2.0 times as wide as postpedicel; antenna black, postpedicel about <!--PageBreak-->2.6–3.0 times as long as broad, about 1.8 times as long as pedicel, arista plumose, the longest hair about equal or slightly longer than postpedicel width; gena and postgena with black hairs, gena with 5 rows of subvibrissal setae in anterior margin, genal height about 2/5 times of eye height; proboscis stout, prementum about 2.0 times as long as height; palpus black, slightly flat in distal half. Thorax ground-color black, scutum with four dark vittae in posterior view, <bold><italic>acr</italic></bold> 0+1, 9 rows of irregular fine setae between two <bold><italic>dc</italic></bold> rows, <bold><italic>dc</italic></bold> 2+4, <bold><italic>ia</italic></bold> 0+2, <bold><italic>pra</italic></bold> absent; anepisternum with hairs around anepisternal setae, meron with hairs around the lower margin of posterior spiracle, scutellum with black hairs in the lateral margin; basisternum, proepisternum, anepimeron, katepimeron bare; katepisternal setae 2+2, spiracles dark brown. Wing hyaline, brownish, with heavier color in the basal part and around veins; costal spine inconspicuous, radial node bare; veins R<sub>4+5</sub> and M conspicuously diverging distally, crossveins r-m and dm-cu lightly clouded, crossvein m-m sinuate; calypteres yellowish; halteres brownish-yellow. Legs black; fore tibia with 2–4 <bold><italic>p</italic></bold>; basal half of mid femur with row of 8–10 <bold><italic>pv</italic></bold> (stout towards distally), distal half with 2 or 3 slender setae, mid tibia with 1 or 2 <bold><italic>ad</italic></bold> and 6 or 7 developed <bold><italic>p</italic></bold>, the length of longest seta about 3/5 of width of tibia; hind coxa bare on rear surface, hind femur with 5–7 strong setae on distal half, hind tibia with 7–10 <bold><italic>av</italic></bold>, 3–5 developed <bold><italic>ad</italic></bold> and 6–9 <bold><italic>p</italic></bold>. Abdomen ground-color black, with dense greyish-blue pollinosity, tergites 2 to 4 with one large dark lateral patch on each side, tergites 4 and 5 with posterior marginal setae, tergite 5 with irregular discal setae, sternite 1 with hairs.</p><p>FEMALE. Unknown.</p></tp:treatment-sec><tp:treatment-sec sec-type="Remarks"><title>Remarks.</title><p>Both <italic><tp:taxon-name>Helina sarmentosa</tp:taxon-name></italic> and <italic><tp:taxon-name>Helina dianica</tp:taxon-name></italic> can be easily separated from the other <italic><tp:taxon-name>Helina</tp:taxon-name></italic> species by mid and hind tibiae with very long and stout setae. Having examined the holotypes of both nominal species, we were unable to find differences justifying their separation, which has led us to consider all the examined specimens to be conspecific. Therefore, we synonymized <italic><tp:taxon-name>Helina dianica</tp:taxon-name></italic> under <italic><tp:taxon-name>Helina sarmentosa</tp:taxon-name></italic>.</p></tp:treatment-sec><tp:treatment-sec sec-type="Material studied"><title>Material studied.</title><p>Holotype of <italic><tp:taxon-name>Helina sarmentosa</tp:taxon-name></italic>, ♂: China: Yunnan, Deqin, Mt. Meili, alt. 4,300–4,680m a.s.l., 29.VII.1982, Coll. H.C. Cai(IZCAS); paratype of <italic><tp:taxon-name>Helina sarmentosa</tp:taxon-name></italic>, ♂: China: Yunnan, Deqin, Mt. Meili, alt. 4,300–4,680m a.s.l., 28.VII.1982, Coll. X.Z. Zhang(SEMCAS). Holotype of <italic><tp:taxon-name>Helina dianica</tp:taxon-name></italic>, ♂: China: Yunnan, Deqin, alt. 2,400m a.s.l., 29.VII.1991, Coll. unknown (IMEAMMS).</p></tp:treatment-sec><tp:treatment-sec sec-type="Distribution"><title>Distribution.</title><p>China (Yunnan).</p></tp:treatment-sec><ref-list><ref id="B28"><mixed-citation xmlns:xlink="http://www.w3.org/1999/xlink" xlink:type="simple"><person-group><name name-style="western"><surname>Xue</surname><given-names>WQ</given-names></name><name name-style="western"><surname>Chao</surname><given-names>CM</given-names></name></person-group> (<year>1998</year>)<source> Flies of China. Vol. 1.</source><publisher-name>Liaoning Science and Technology Press</publisher-name>, <publisher-loc>Shenyang</publisher-loc>, <lpage>1365</lpage> pp.</mixed-citation></ref><ref id="B25"><mixed-citation xmlns:xlink="http://www.w3.org/1999/xlink" xlink:type="simple"><person-group><name name-style="western"><surname>Wang</surname><given-names>MF</given-names></name><name name-style="western"><surname>Xue</surname><given-names>WQ</given-names></name><name name-style="western"><surname>Zhang</surname><given-names>D</given-names></name></person-group> (<year>2004</year>)<article-title> Notes on <italic>annosa</italic> species-group of <italic>Helina</italic> R.-D. (Diptera: Muscidae) in China.</article-title><source>Entomologia Sinica </source><volume>11</volume> (<issue>4</issue>): <fpage>293</fpage>-<lpage>301</lpage>.</mixed-citation></ref><ref id="B29"><mixed-citation xmlns:xlink="http://www.w3.org/1999/xlink" xlink:type="simple"><person-group><name name-style="western"><surname>Xue</surname><given-names>WQ</given-names></name><name name-style="western"><surname>Feng</surname><given-names>Y</given-names></name><name name-style="western"><surname>Tong</surname><given-names>YF</given-names></name></person-group> (<year>2005</year>)<article-title> A taxonomic study on <italic>Helina</italic> R.-D. (Diptera: Muscidae) from China.</article-title><source>Oriental Insects </source><volume>39</volume>: <fpage>35</fpage>-<lpage>62</lpage>. doi: <ext-link ext-link-type="uri" xlink:href="http://dx.doi.org/10.1080/00305316.2005.10417417" xlink:type="simple">10.1080/00305316.2005.10417417</ext-link></mixed-citation></ref><ref id="B32"><mixed-citation xmlns:xlink="http://www.w3.org/1999/xlink" xlink:type="simple"><person-group><name name-style="western"><surname>Xue</surname><given-names>WQ</given-names></name><name name-style="western"><surname>Wang</surname><given-names>MF</given-names></name></person-group> (<year>2006</year>)<source> Flies of the Qinghai-Xizang Plateau (Insecta: Diptera).</source><publisher-name>Science press</publisher-name>, <publisher-loc>Beijing</publisher-loc>, <lpage>336</lpage> pp.</mixed-citation></ref></ref-list></tp:taxon-treatment>
