# Supplementary material for: New synonymies and new combinations of Muscidae from China (Diptera, Muscoidea)
Source: Zookeys. 2013 Apr 16;(290):31–8. doi: 10.3897/zookeys.290.4811 (PMC3677293; doi:10.3897/zookeys.290.4811)
Supplement: XML Treatment for Spilogona angulisurstyla [file zookeys.290.4811-treatment4.xml]

<!DOCTYPE tp:taxon-treatment
  PUBLIC "-//TaxonX//DTD Taxonomic Treatment Publishing DTD v0 20100105//EN" "tax-treatment-NSO.dtd">
<tp:taxon-treatment xmlns:tp="http://www.plazi.org/taxpub"><tp:treatment-meta><mixed-citation publication-type="journal"><person-group><name><surname>Wang</surname><given-names>Ming-Fu</given-names></name></person-group><article-title>New synonymies and new combinations of Muscidae from China (Diptera, Muscoidea)</article-title><source>Zookeys</source><day>16</day><month>4</month><year>2013</year><volume>2013</volume><issue>290</issue><fpage>31</fpage><lpage>38</lpage><pub-id pub-id-type="doi">10.3897/zookeys.290.4811</pub-id></mixed-citation></tp:treatment-meta><tp:nomenclature><tp:taxon-name>
                        <tp:taxon-name-part taxon-name-part-type="genus">Spilogona</tp:taxon-name-part>
                        <tp:taxon-name-part taxon-name-part-type="species">angulisurstyla</tp:taxon-name-part>
                    <object-id xmlns:xlink="http://www.w3.org/1999/xlink" xlink:type="simple">http://species-id.net/wiki/Spilogona_angulisurstyla</object-id>
								</tp:taxon-name><tp:taxon-authority>(Xue &amp; Xiang, 1998)</tp:taxon-authority><tp:taxon-status xmlns:xlink="http://www.w3.org/1999/xlink" xlink:type="simple">comb. n.</tp:taxon-status><tp:nomenclature-citation-list><tp:nomenclature-citation><tp:taxon-name>Helina angulisurstyla</tp:taxon-name><comment> Xue &amp; Xiang in <xref ref-type="bibr" rid="B28">Xue and Chao 1998</xref>: 1126; <xref ref-type="bibr" rid="B29">Xue et al. 2005</xref>: 45; <xref ref-type="bibr" rid="B32">Xue and Wang 2006</xref>: 171.</comment></tp:nomenclature-citation></tp:nomenclature-citation-list></tp:nomenclature><tp:treatment-sec sec-type="Material studied"><title>Material studied.</title><p>Paratype, ♂: China: Xinjiang, Dong Kunlun, Kaerdong, alt. 4,300m a.s.l., 11.VII.1984, Coll. C.Q. Xiang (IESNU); paratype, ♂: China: Xinjiang, Hejing, alt. 3,000–3,500m a.s.l., 31.VII.1958, Coll. C.Q. Li (IZCAS).</p></tp:treatment-sec><tp:treatment-sec sec-type="Remarks"><title>Remarks.</title><p><italic><tp:taxon-name>Helina angulisurstyla</tp:taxon-name></italic> was described by Xue and Xiang in <xref ref-type="bibr" rid="B28">Xue and Chao (1998)</xref> and can be easily distinguished from other <italic><tp:taxon-name>Helina</tp:taxon-name></italic> species by the slightly shortened arista, <bold><italic>pra</italic></bold> absent, katepisternal setae 1+1, veins R<sub>4+5</sub> and M not diverging distally, abdomen with trapezoid patches, sternite 1 bare, sternite 5 broad and short, cerci long <!--PageBreak-->and distal sharped, surstyli not expanded distally but sharp in lateral view. However, these diagnostic characters are practically identical with the generic characters of <italic><tp:taxon-name>Spilogona</tp:taxon-name></italic>. Our analysis of the paratypes of <italic><tp:taxon-name>Helina angulisurstyla</tp:taxon-name></italic> revealed a similar external morphology; especially the male genital structures with species in the genus <italic><tp:taxon-name>Spilogona</tp:taxon-name></italic>. Consequently, we suggest the following new combination: <italic><tp:taxon-name>Spilogona angulisurstyla</tp:taxon-name></italic>.</p></tp:treatment-sec><tp:treatment-sec sec-type="Distribution"><title>Distribution.</title><p>China (Xinjiang).</p></tp:treatment-sec><ref-list><ref id="B28"><mixed-citation xmlns:xlink="http://www.w3.org/1999/xlink" xlink:type="simple"><person-group><name name-style="western"><surname>Xue</surname><given-names>WQ</given-names></name><name name-style="western"><surname>Chao</surname><given-names>CM</given-names></name></person-group> (<year>1998</year>)<source> Flies of China. Vol. 1.</source><publisher-name>Liaoning Science and Technology Press</publisher-name>, <publisher-loc>Shenyang</publisher-loc>, <lpage>1365</lpage> pp.</mixed-citation></ref><ref id="B29"><mixed-citation xmlns:xlink="http://www.w3.org/1999/xlink" xlink:type="simple"><person-group><name name-style="western"><surname>Xue</surname><given-names>WQ</given-names></name><name name-style="western"><surname>Feng</surname><given-names>Y</given-names></name><name name-style="western"><surname>Tong</surname><given-names>YF</given-names></name></person-group> (<year>2005</year>)<article-title> A taxonomic study on <italic>Helina</italic> R.-D. (Diptera: Muscidae) from China.</article-title><source>Oriental Insects </source><volume>39</volume>: <fpage>35</fpage>-<lpage>62</lpage>. doi: <ext-link ext-link-type="uri" xlink:href="http://dx.doi.org/10.1080/00305316.2005.10417417" xlink:type="simple">10.1080/00305316.2005.10417417</ext-link></mixed-citation></ref><ref id="B32"><mixed-citation xmlns:xlink="http://www.w3.org/1999/xlink" xlink:type="simple"><person-group><name name-style="western"><surname>Xue</surname><given-names>WQ</given-names></name><name name-style="western"><surname>Wang</surname><given-names>MF</given-names></name></person-group> (<year>2006</year>)<source> Flies of the Qinghai-Xizang Plateau (Insecta: Diptera).</source><publisher-name>Science press</publisher-name>, <publisher-loc>Beijing</publisher-loc>, <lpage>336</lpage> pp.</mixed-citation></ref></ref-list></tp:taxon-treatment>
