# Supplementary material for: New synonymies and new combinations of Muscidae from China (Diptera, Muscoidea)
Source: Zookeys. 2013 Apr 16;(290):31–8. doi: 10.3897/zookeys.290.4811 (PMC3677293; doi:10.3897/zookeys.290.4811)
Supplement: XML Treatment for Hebecnema arcuatiabdomina [file zookeys.290.4811-treatment6.xml]

<!DOCTYPE tp:taxon-treatment
  PUBLIC "-//TaxonX//DTD Taxonomic Treatment Publishing DTD v0 20100105//EN" "tax-treatment-NSO.dtd">
<tp:taxon-treatment xmlns:tp="http://www.plazi.org/taxpub"><tp:treatment-meta><mixed-citation publication-type="journal"><person-group><name><surname>Wang</surname><given-names>Ming-Fu</given-names></name></person-group><article-title>New synonymies and new combinations of Muscidae from China (Diptera, Muscoidea)</article-title><source>Zookeys</source><day>16</day><month>4</month><year>2013</year><volume>2013</volume><issue>290</issue><fpage>31</fpage><lpage>38</lpage><pub-id pub-id-type="doi">10.3897/zookeys.290.4811</pub-id></mixed-citation></tp:treatment-meta><tp:nomenclature><tp:taxon-name>
                        <tp:taxon-name-part taxon-name-part-type="genus">Hebecnema</tp:taxon-name-part>
                        <tp:taxon-name-part taxon-name-part-type="species">arcuatiabdomina</tp:taxon-name-part>
                    <object-id xmlns:xlink="http://www.w3.org/1999/xlink" xlink:type="simple">http://species-id.net/wiki/Hebecnema_arcuatiabdomina</object-id>
								</tp:taxon-name><tp:taxon-authority>(Feng &amp; Fan, 2001)</tp:taxon-authority><tp:taxon-status xmlns:xlink="http://www.w3.org/1999/xlink" xlink:type="simple">comb. n.</tp:taxon-status><tp:nomenclature-citation-list><tp:nomenclature-citation><tp:taxon-name>Helina arcuatiabdomina</tp:taxon-name><comment> Feng &amp; Fan, 2001: 188; <xref ref-type="bibr" rid="B29">Xue et al. 2005</xref>: 47; <xref ref-type="bibr" rid="B32">Xue and Wang 2006</xref>: 171.</comment></tp:nomenclature-citation></tp:nomenclature-citation-list></tp:nomenclature><tp:treatment-sec sec-type="Description"><title>Description.</title><p>(Translated from <xref ref-type="bibr" rid="B7">Feng and Fan 2001</xref>.) MALE. Body length about 7.0mm. Eye bare, upper part slightly flattened, facets obviously expanded on anterior margin in upper part, frons at its narrowest point about 1/3 of the width of anterior ocellus, lower half of fronto-orbital plate with 3 frontal setae; ocelli mound-like; parafacial about half as wide as postpedicel; antennal scape and pedicel black, brown distally, postpedicel 2.5 times as long as broad, arista short plumose, the longest hairs slightly shorter than half of postpedicel width; face distally slightly raised, upper part with a flat facial ridge; gena and postgena with black hairs, front gena with subvibrissal setae into 2 rows, genal height about 1/10 of the eye height; prementum about as long as high; palpus dark. Thorax with thin greyish blue pollinosity, scutum without distinct longitudinal stripes, <bold><italic>acr</italic></bold> 3+5 (prescutellar <bold><italic>acr</italic></bold> short), <bold><italic>dc</italic></bold> 2+4, <bold><italic>ia</italic></bold> 0+2, <bold><italic>pra</italic></bold> absent; lateral and lower margins of scutellum bare; basisternum, notopleuron, meron, katepimeron and metanepisternum bare; spiracle dark brown, half-open; proepisternal setae 2, proepimeral setae 2, katepisternal setae 1+2. Tegula blackish-brown, basicosta brownish-yellow, costal spine incon<!--PageBreak-->spicuous; node of Rs bare, crossveins without a cloudy appearance, veins R<sub>4+5</sub> and M slightly diverging in distal part; calypteres brownish, halteres dark redish-brown. Coxae and trochanters brownish-yellow; femora and tibiae brownish-yellow, tarsi black, distal part of tarsi with yellow rings; fore tibia without <bold><italic>p</italic></bold>; basal third of mid femur with 4 <bold><italic>pv</italic></bold> (short and stout distally), mid tibia with 3 <bold><italic>p</italic></bold>, distally with 1 <bold><italic>p</italic></bold>; hind coxa bare on posterior surface, hind femur with complete rows of <bold><italic>av</italic></bold> and <bold><italic>p</italic></bold>, 1 <bold><italic>av</italic></bold> distally. Abdomen slightly dark yellow, with thin pollinosity, without distinct stripes and round patches, syntergite 1+2, tergites 3 and 4 with narrow posterior marginal stripes, tergites 3 to 5 with median marginal setae; tergite 6 and sternite 1 bare, sternites 2 and 3 square-shaped.</p><p>FEMALE. Unknown.</p></tp:treatment-sec><tp:treatment-sec sec-type="Remarks"><title>Remarks.</title><p>The genus <italic><tp:taxon-name>Hebecnema</tp:taxon-name></italic> Schnabl, 1889 resembles the genus <italic><tp:taxon-name>Helina</tp:taxon-name></italic> but differs from it by the following characters: abdomen always without paired spots; fronto-orbital plate narrow, always narrower than antenna width; head in lateral view slightly flat on upper part; surstyli always slender.</p><p>According to the original descriptions and illustrations of <italic><tp:taxon-name>Helina arcuatiabdomina</tp:taxon-name></italic> given by <xref ref-type="bibr" rid="B7">Feng and Fan(2001)</xref>, we can confirm that this species belongs to <italic><tp:taxon-name>Hebecnema</tp:taxon-name></italic>.</p></tp:treatment-sec><tp:treatment-sec sec-type="Distribution"><title>Distribution.</title><p>China (Sichuan).</p></tp:treatment-sec><ref-list><ref id="B29"><mixed-citation xmlns:xlink="http://www.w3.org/1999/xlink" xlink:type="simple"><person-group><name name-style="western"><surname>Xue</surname><given-names>WQ</given-names></name><name name-style="western"><surname>Feng</surname><given-names>Y</given-names></name><name name-style="western"><surname>Tong</surname><given-names>YF</given-names></name></person-group> (<year>2005</year>)<article-title> A taxonomic study on <italic>Helina</italic> R.-D. (Diptera: Muscidae) from China.</article-title><source>Oriental Insects </source><volume>39</volume>: <fpage>35</fpage>-<lpage>62</lpage>. doi: <ext-link ext-link-type="uri" xlink:href="http://dx.doi.org/10.1080/00305316.2005.10417417" xlink:type="simple">10.1080/00305316.2005.10417417</ext-link></mixed-citation></ref><ref id="B32"><mixed-citation xmlns:xlink="http://www.w3.org/1999/xlink" xlink:type="simple"><person-group><name name-style="western"><surname>Xue</surname><given-names>WQ</given-names></name><name name-style="western"><surname>Wang</surname><given-names>MF</given-names></name></person-group> (<year>2006</year>)<source> Flies of the Qinghai-Xizang Plateau (Insecta: Diptera).</source><publisher-name>Science press</publisher-name>, <publisher-loc>Beijing</publisher-loc>, <lpage>336</lpage> pp.</mixed-citation></ref><ref id="B7"><mixed-citation xmlns:xlink="http://www.w3.org/1999/xlink" xlink:type="simple"><person-group><name name-style="western"><surname>Feng</surname><given-names>Y</given-names></name><name name-style="western"><surname>Fan</surname><given-names>ZD</given-names></name></person-group> (<year>2001</year>)<article-title> Two new species of the genus <italic>Helina</italic> (Muscidae) with a further description of <italic>Scathophaga chinensis</italic> Malloch (Scathophagidae) (Diptera) from Sichuan, China.</article-title><source>Entomotaxonomia </source><volume>23</volume> (<issue>3</issue>): <fpage>187</fpage>-<lpage>192</lpage>.</mixed-citation></ref></ref-list></tp:taxon-treatment>
